# Supplementary material for: SOPHIE: Generative Neural Networks Separate Common and Specific Transcriptional Responses
Source: Genomics Proteomics Bioinformatics. 2022 Oct 7;20(5):912–27. doi: 10.1016/j.gpb.2022.09.011 (PMC10025681; doi:10.1016/j.gpb.2022.09.011)
Supplement: Supplementary Table S3 [file mmc7.xlsx]

## Sheet: Table S3
Table S3 Differential association statistics for specific ArgR genes
Gene name	Gene number	Log Δcrc/WT	adjusted P value	Z score	Log ΔcbrB/WT	adjusted P value	Z score
argA	PA5204	-0.181732	0.908351	1.23728	0.756582	0.0772541	8.44978
aotJ	PA0888	-0.238475	0.849701	0.728557	-0.71352	0.0606553	4.91943
aotP	PA0892	0.264664	0.811504	0.867825	-0.595325	0.147158	3.91703
aotQ	PA0889	0.105908	0.948478	-1.44377	-0.442327	0.222074	2.37561
aotM	PA0890	0.247727	0.808334	-1.07891	-0.523785	0.164421	2.09562
Note: WT, wild type; Differential association statistics for genes regulated by the transcription factor ArgR that were found to be specific by SOPHIE.
